# Supplementary material for: The effects of yoga compared to active and inactive controls on physical function and health related quality of life in older adults- systematic review and meta-analysis of randomised controlled trials
Source: Int J Behav Nutr Phys Act. 2019 Apr 5;16:33. doi: 10.1186/s12966-019-0789-2 (PMC6451238; doi:10.1186/s12966-019-0789-2)
Supplement: Supplementary file 2 — Data extraction template. This is the custom data extraction template used in the study. (XLSX 12 kb) [file 12966_2019_789_MOESM2_ESM.xlsx]

## Sheet: Data extraction template
Additional file 2. Data extraction template
		General information					Methods								Participants																		Yoga Intervention														Comparison group (add more of these sections if there are more than one groups)
Serial number	Author/year	Title	Country	Aim of study	Reviewer	Date on which extraction was carried out	Start date	End date	Duration of participation	Duration of intervention	Study design	Unit of allocation	Number of intervention groups	Notes on methods	Population description	Recruitment setting	Inclusion criteria	Exclusion criteria	N potential	N recruited	N randomized	N completed	Clusters	Withdrawals	Exclusions	Age	Sex	Race/ethnicity	Co-morbidities	Other relevant sociodemographics	Physiological parameters	Notes on participants	Intervention group name	No. randomised to group	No. analysed	Frequency of intervention	Duration of intervention	Intensity of intervention	Intervention delivered by	Other intervention description	Type of yoga	Setting	Participant attrition	Adherance	Adverse events	Notes on intervention	Comparison group name	No. randomised to group	No. analysed
Instructions/ example -->		Title of the study					Start date of study	End date of study	Number of days/months from recruitment to last follow up	Number of days/months from start to end of intervention	e.g. parallel, crossover	e.g. individual/ cluster/groups		Any other information on methods?	Any general information about the population. E.g. Volunteers	Where were the participants recruited from			Total sample that you could recruit from			Number who completed the intervention	if applicable: number, type, number of people per cluster	Withdrawals before intervention started	Exclusions before intervention started	mean, standard deviation and range	%				e.g. BMI, sedentary/non-sedentary population	Any other information on participants?				e.g. 2 days a week	e.g. 45 minutes per session	if relevant e.g. 70% of max heart rate	e.g. delivered by nurse, yoga expert	Other details about intervention		Where was the intervention delivered?	Participants who did not complete the intervention	e.g. % of sessions attended	Any injuries?	Any other information on intervention?
[truncated: 20 more columns]
