# Supplementary material for: The effects of yoga compared to active and inactive controls on physical function and health related quality of life in older adults- systematic review and meta-analysis of randomised controlled trials
Source: Int J Behav Nutr Phys Act. 2019 Apr 5;16:33. doi: 10.1186/s12966-019-0789-2 (PMC6451238; doi:10.1186/s12966-019-0789-2)
Supplement: Supplementary file 5 — (i) Data for meta-analysis- yoga compared with inactive controls for physical function outcomes. (ii) Data for meta-analysis- yoga compared with active controls for physical function outcomes. (iii) Data for meta-analysis- yoga compared with inactive controls for HRQoL outcomes. (iv) Data for meta-analysis- yoga compared with active controls for HRQoL outcomes. This excel file has four tabs which contain the data used in the main meta-analyses analyses (physical function and HRQoL outcomes for yoga vs inactive controls and yoga vs active controls) presented in this review. (XLSX 29 kb) [file 12966_2019_789_MOESM5_ESM.xlsx]

## Sheet: Phy_fn_inactive
Data for meta-analysis- yoga compared with inactive controls for physical function outcomes
Outcome	Study	Intervention and controls	Unit	Direction	Intervention baseline mean	Intervention baseline std dev	Intervention post mean	Intervention post std dev	Intervention sample size (N)	Control baseline mean	Control baseline std dev	Control post mean	Control post std dev	Control sample size (N)	Intervention post-baseline	Control post-baseline	△Int-△Ctrl	Effect direction
Body composition	Chen (2008) M_BC	Int1: Silver yoga Ctrl: Wait-list control	Kgs per metre sq	Decrease is improvement	24.48	3.07	24.33	3.08	57	24.18	3.43	24.48	3.42	33	-0.15	0.3	-0.45	Positive
Body composition	Chen (2008) SSY_BC	Int2: Short silver yoga Ctrl: Wait-list control	Kgs per metre sq	Decrease is improvement	24.55	2.95	24.15	2.79	53	24.18	3.43	24.48	3.42	33	-0.4	0.3	-0.7	Positive
Body composition	Tew (2017)_BC	Int: yoga programme Ctrl: wait-list control	Kgs per metre sq	Decrease is improvement	29.4	6	29.3	6.1	21	31	6.3	30.5	6	26	-0.1	-0.5	0.4	Negative
Body composition	Bezerra (2014)_BC	Int: Yoga group Ctrl: Control group	Kgs	Decrease is improvement	63.06	13.4	63.11	12.8	18	65.77	9.4	67.58	10.6	18	0.05	1.81	-1.76	Positive
Body composition	Chen (2010)2_BC	Int: Silver yoga Ctrl: Continued daily routine	Percentage	Decrease is improvement	29.94	10.14	28.7	9.27	31	27.43	9.54	29	9.03	24	-1.24	1.57	-2.81	Positive
Lower limb Strength	Oken (2006)_LST	Int 1: Yoga Ctrl2: Waitlist control	Seconds	Decrease indicates improvement	10.4	2.9	9.2	2.5	44	9.4	2.5	9.1	2.1	44	-1.2	-0.3	-0.9	Positive
Lower limb Strength	Chen (2008) M_LST	Int1: Silver yoga Ctrl: Wait-list control	Times/min	Increase indicates improvement	29.91	6.66	33.12	8.23	57	26.12	9.47	27.74	8.83	33	3.21	1.62	1.59	Positive
Lower limb Strength	Chen (2008) SSY_LST	Int2: Short silver yoga Ctrl: Wait-list control	Times/min	Increase indicates improvement	26.34	6.29	33.96	8.61	53	26.12	9.47	27.74	8.83	33	7.62	1.62	6	Positive
Lower limb Strength	Noradechanunt (2017)_LST	Int: Thai Yoga (TY) Ctrl2: telephone counselling control	Reps	Increase is improvement	13	2.6	16.7	2.5	13	14.2	4.3	14.5	4	13	3.7	0.3	3.4	Positive
Lower limb Strength	Tew (2017)_LST	Int: yoga programme Ctrl: wait-list control	Seconds	Lower score is better	16.45	6.63	14.64	4.52	21	22.59	11.9	19.63	8.1	26	-1.81	-2.96	1.15	Negative
Lower limb Strength	Tiedemann (2013)_LST	Int: Yoga Ctrl: Education booklet	Seconds	Decrease is improvement	10.1	3.8	8.8	2.6	27	11.9	5.2	13.6	6.1	25	-1.3	1.7	-3	Positive
Lower limb Strength	Wang (2010)_LST	Int: Yoga Ctrl: Socialisation	The score is the total time it took to stand from sitting.	Decrease is improvement	27	13.04	18.24	10.12	5	15.28	11.55	25.63	20.9	9	-8.76	10.35	-19.11	Positive
Lower limb Strength	Leininger (2006)_LST	Int: Yoga Ctrl: Education control	Seconds	Decrease is improvement	7.4	3.5	6.2	3	41	7.4	2.6	7.7	3	41	-1.2	0.3	-1.5	Positive
Lower body flexibility	Chen (2010)2_LFlex	Int: Silver yoga Ctrl: Continued daily routine	Centimetre	increase indicates improvement	-1.53	8.76	0.36	7.64	31	2.6	12.68	-2.38	11.55	24	1.89	-4.98	6.87	Positive
Lower body flexibility	Oken (2006)_LFlex	Int 1: Yoga Ctrl2: Waitlist control	Centimetre	increase indicates improvement	1.2	15.5	6.4	12.7	44	-0.3	13.3	-3.3	14.7	44	5.2	-3	8.2	Positive
Lower body flexibility	Marques (2017)_LFlex	Int: (EG) Chair Based Yoga Ctrl: (CG) Control group	Centimetre	increase indicates improvement	19.06	9.83	26.01	6.74	15	16.99	9.97	17	9.52	10	6.95	0.01	6.94	Positive
Lower body flexibility	Noradechanunt (2017)_LFlex	Int: Thai Yoga (TY) Ctrl2: telephone counselling control	Inches	increase indicates improvement	2	3.8	4.1	3.6	13	1.6	4.6	1.9	4.2	13	2.1	0.3	1.8	Positive
Lower body flexibility	Chen (2008) M_LFlex	Int1: Silver yoga Ctrl: Wait-list control	Centimetre	increase indicates improvement	30.7	8.68	33.23	8.55	57	22.97	11.25	22.26	9.45	33	2.53	-0.71	3.24	Positive
Lower body flexibility	Chen (2008) SSY_LFlex	Int2: Short silver yoga Ctrl: Wait-list control	Centimetre	increase indicates improvement	28.4	11.02	31.93	9.41	53	22.97	11.25	22.26	9.45	33	3.53	-0.71	4.24	Positive
Lower body flexibility	Wang (2010)_LFlex	Int: Yoga Ctrl: Socialisation	Centimetre	increase indicates improvement	26.18	9.71	27.75	11.19	6	23.68	10.79	25.31	13.37	8	1.57	1.63	-0.06	Negative
Lower body flexibility	Tew (2017)_LFlex	Int: yoga programme Ctrl: wait-list control	Centimetre	Higher score is better	-7	9	-2	10	21	-8	14	-8	13	26	5	0	5	Positive
Upper body flexibility	Vogler (2011)_UFlex	Int: Yoga Ctrl: Waitlist control	Centimetre	smaller value indicates greater flexibility	36.9474	22.5	22.1579	14.75	19	29.7368	19.25	21.5789	11.5	19	-14.7895	-8.15789	-6.63158	Positive
Upper body flexibility	Chen (2010)2_UFlex	Int: Silver yoga Ctrl: Continued daily routine	Centimetre	increase indicates improvement	-13.12	16.01	-10.87	14.69	31	-17.73	19.17	-19.79	21	24	2.25	-2.06	4.31	Positive
Upper body flexibility	Noradechanunt (2017)_UFlex	Int: Thai Yoga (TY) Ctrl2: telephone counselling control	Inches	increase indicates improvement	-2.7	5.5	-0.9	5.3	13	-1.5	4.2	-1.3	4.1	13	1.8	0.2	1.6	Positive
Upper body flexibility	Tew (2017)_UFlex	Int: yoga programme Ctrl: wait-list control	Centimetre	Higher score is better	-11	13	-7	12	21	-18	17	-16	17	26	4	2	2	Positive
Walking speed	Chen (2010)2_WS	Int: Silver yoga Ctrl: Continued daily routine	Seconds	Decrease is improvement	8.77	2.36	7.52	2.58	31	8.87	4.85	9.5	5.37	24	-1.25	0.63	-1.88	Positive
Walking speed	Chen (2008) M_WS	Int1: Silver yoga Ctrl: Wait-list control	Seconds	Decrease is improvement	6.86	1.27	6.27	1.61	57	7.51	2.29	7.21	2.28	33	-0.59	-0.3	-0.29	Positive
Walking speed	Chen (2008) SSY_WS	Int2: Short silver yoga Ctrl: Wait-list control	Seconds	Decrease is improvement	7.19	1.52	5.39	0.91	53	7.51	2.29	7.21	2.28	33	-1.8	-0.3	-1.5	Positive
Walking speed	Tiedemann (2013)_WS	Int: Yoga Ctrl: Education booklet	Seconds	Decrease is improvement	2.6	0.6	2.4	0.4	27	2.5	0.6	2.8	0.6	25	-0.2	0.3	-0.5	Positive
Walking speed	Oken (2006)_WS	Int 1: Yoga Ctrl2: Waitlist control	Seconds	Decrease is improvement	154.7	132.5	140.7	127.8	24	151.9	127	143.1	125.5	23	-14	-8.8	-5.2	Positive
Walking speed	Tew (2017)_WS	Int: yoga programme Ctrl: wait-list control	Seconds	Lower score is better	4.1	0.83	4.04	0.87	21	5.81	4.46	5.28	1.84	26	-0.06	-0.53	0.47	Negative
Balance	Oken (2006)_Bal	Int 1: Yoga Ctrl2: Waitlist control	Seconds	Increase is improvement	29.6	41.5	39.2	52.3	44	21.4	30.1	24.2	21.5	44	9.6	2.8	6.8	Positive
Balance	Wang (2010)_Bal	Int: Yoga Ctrl: Socialisation	Seconds	Increase indicates improvement	4.5	4.76	4.46	3.95	3	5.67	2.92	4.81	2.19	8	-0.04	-0.86	0.82	Positive
Balance	Nick (2016) _Bal	Int: Yoga Ctrl: Control		Increase is improvement	39.14	5.49	49.33	4.8	20	39.8	4.4	38.63	5.96	19	10.19	-1.17	11.36	Positive
Balance	Saravanakumar et al. (2014)_Bal	Int: Yoga Ctrl2: Usual care		Increase is improvement	34	16.3	42.8	6.7	5	31.7	9	29.6	14.3	10	8.8	-2.1	10.9	Positive
Balance	Tiedemann (2013)_Bal	Int: Yoga Ctrl: Education booklet	Seconds	Increase is improvement	38.9	2.8	39.7	0.99	27	38.9	3.1	38.2	5.2	25	0.8	-0.7	1.5	Positive
Balance	Morris (2008)_Bal	Int: Yoga Ctrl2: Fall risk awareness group.		Increase in mean indicates improvement	16.88	2.85	20.5	0.92	8	17.4	1.67	19	2.12	5	3.62	1.6	2.02	Positive
Balance	Tew (2017)_Bal	Int: yoga programme Ctrl: wait-list control	Seconds	Higher score is better	27.51	4.55	29	3.08	21	26.96	6.03	27.44	4.82	26	1.49	0.48	1.01	Positive
Bal: Balance; M: Yoga group with meditation; SSY: Short Silver Yoga; BC: Body composition; LFlex: Lower body flexibility; LST: Lower limb strength; UFlex: Upper body flexibility; WS: Walking speed

## Sheet: Phy_fn_active
Data for meta-analysis- yoga compared with active controls for physical function outcomes
Outcome for analysis	Study	Intervention and controls	Unit	Direction	Intervention baseline mean	Intervention baseline std dev	Intervention post mean	Intervention post std dev	Intervention sample size (N)	Control baseline mean	Control baseline std dev	Control post mean	Control post std dev	Control sample size (N)	Intervention post-baseline	Control post-baseline	△Int-△Ctrl	Effect direction
Lower limb strength	Gothe (2016)_LST	Int: Yoga Ctrl: Stretching–Strengthening Control	Number of reps in 30 seconds	Increase is improvement	11.7	2.28	14.3	3.17	58	11.2	2.85	13.04	3.37	50	2.6	1.84	0.76	Positive
Lower limb strength	Oken (2006)_LST	Int 1: Yoga Ctrl1: Walking exercise	Seconds	Decrease indicates improvement	10.4	2.9	9.2	2.5	44	9.9	2.2	10	2.6	47	-1.2	0.1	-1.3	Positive
Lower limb strength	Noradechanunt (2017)_LST	Int: Thai Yoga (TY) Ctrl1: Tai Chi (TC)	Reps	Increase is improvement	13	2.6	16.7	2.5	13	14.6	3.5	15.7	2.1	13	3.7	1.1	2.6	Positive
Lower body flexibility	Gothe (2016)_LFlex	Int: Yoga Ctrl: Stretching–Strengthening Control	Inches	increase indicates improvement	-2.12	4.43	0.2	3.82	58	-1.46	4.04	0.36	3.51	50	2.32	1.82	0.5	Positive
Lower body flexibility	Oken (2006)_LFlex	Int 1: Yoga Ctrl1: Walking exercise	Centimetres	increase indicates improvement	1.2	15.5	6.4	12.7	44	0.1	12.3	-0.1	14.6	47	5.2	-0.2	5.4	Positive
Lower body flexibility	Noradechanunt (2017)_LFlex	Int: Thai Yoga (TY) Ctrl1: Tai Chi (TC)	Inches	increase indicates improvement	2	3.8	4.1	3.6	13	1	4.2	1.2	4.5	13	2.1	0.2	1.9	Positive
Mobility	Gothe (2016)_Mob	Int: Yoga Ctrl: Stretching–Strengthening Control	Seconds	Decrease is improvement	5.69	0.91	5.23	0.8	58	5.93	1.4	5.52	1.03	50	-0.46	-0.41	-0.05	Positive
Mobility	Ni (2014) TC_Mob	Int: Yoga Ctrl1: Tai Chi	Seconds	Decrease is improvement	8.17	0.94	6.55	0.42	7	7.75	1.02	6.77	0.46	11	-1.62	-0.98	-0.64	Positive
Mobility	Ni (2014) SBT_Mob	Int: Yoga Ctrl2: Standard balance training	Seconds	Decrease is improvement	8.17	0.94	6.55	0.42	6	8.98	0.87	7.23	0.39	15	-1.62	-1.75	0.13	Negative
Mobility	Noradechanunt (2017)_Mob	Int: Thai Yoga (TY) Ctrl1: Tai Chi (TC)	Seconds	Decrease is improvement	5.4	0.8	4.6	0.7	13	5.4	1	4.9	0.7	13	-0.8	-0.5	-0.3	Positive
Walking speed	Ni (2014) TC_WS	Int: Yoga Ctrl1: Tai Chi	Seconds	Decrease is improvement	7.94	0.33	7.13	0.32	7	7.87	0.34	7.08	0.33	11	-0.81	-0.79	-0.02	Positive
Walking speed	Ni (2014) SBT_WS	Int: Yoga Ctrl2: Standard balance training	Seconds	Decrease is improvement	7.94	0.33	7.13	0.32	6	9.01	0.31	7.79	0.3	15	-0.81	-1.22	0.41	Negative
Walking speed	Gothe (2016)_WS	Int: Yoga Ctrl: Stretching–Strengthening Control	Metre/second	Increase is improvement	1.08	0.22	1.17	0.19	58	1.03	0.22	1.19	0.19	50	0.09	0.16	-0.07	Negative
Walking speed	Oken (2006)_WS	Int 1: Yoga Ctrl1: Walking exercise	Seconds	Decrease is improvement	154.7	132.5	140.7	127.8	24	179.5	134.2	188.1	138	21	-14	8.6	-22.6	Positive
Balance	Gothe (2016)_Bal	Int: Yoga Ctrl: Stretching–Strengthening Control	Seconds	Increase is improvement	21.32	10.86	23.54	10.25	58	18.64	10.36	21.31	10.83	50	2.22	2.67	-0.45	Negative
Balance	Ni (2014) TC_Bal	Int: Yoga Ctrl1: Tai Chi	Seconds	Increase is improvement	10.98	3.36	21.41	6.2	7	16.77	3.65	25.64	6.74	11	10.43	8.87	1.56	Positive
Balance	Ni (2014) SBT_Bal	Int: Yoga Ctrl2: Standard balance training	Seconds	Increase is improvement	10.98	3.36	21.41	6.2	6	7.36	3.13	10.31	5.77	15	10.43	2.95	7.48	Positive
Balance	Oken (2006)_Bal	Int 1: Yoga Ctrl1: Walking exercise	Seconds	Increase is improvement	29.6	41.5	39.2	52.3	44	11.1	11.9	12.8	14.4	47	9.6	1.7	7.9	Positive
Balance	Saravanakumar (2014)_Bal	Int: Yoga Ctrl1: TaiChi		Increase is improvement	34	16.3	42.8	6.7	5	32.7	17.4	27.8	22	8	8.8	-4.9	13.7	Positive
Balance	Morris (2008)_Bal	Int: Yoga Ctrl1: Balance training exercise		Increase in mean indicates improvement	16.88	2.85	20.5	0.92	8	18	1.87	20.8	1.1	5	3.62	2.8	0.82	Positive
Bal: balance; TC: Tai Chi; SBT: Standard balance training; LFlex: Lower body flexibility; LST: Lower limb strength; Mob: Mobility; WS: Walking speed

## Sheet: HRQoL_inactive
Data for meta-analysis- yoga compared with inactive controls for HRQoL outcomes
Outcome	Study for writeup	Intervention and controls	Direction	Intervention baseline mean	Intervention baseline std dev	Intervention post mean	Intervention post std dev	Intervention sample size (N)	Control baseline mean	Control baseline std dev	Control post mean	Control post std dev	Control sample size (N)	Intervention post-baseline	Control post-baseline	△Int-△Ctrl	Effect direction
Depression	Bethany (2005)_Dep	Int: chair yoga class Ctrl: game playing group	Decrease indicates improvement	8.64	4.41	2.82	3.28	11	8.6	5.04	8.5	5.5	10	-5.82	-0.1	-5.72	Positive
Depression	Oken (2006)_Dep	Int 1: Yoga Ctrl2: Waitlist control	Decrease indicates improvement	5.1	3.8	4	2.8	44	4.6	3.4	4	3	44	-1.1	-0.6	-0.5	Positive
Depression	Wang (2010)_Dep	Int: Yoga Ctrl: Socialisation	Decrease indicates improvement	3.5	3.16	3.14	3.03	7	1.5	1.43	1.7	2.21	10	-0.36	0.2	-0.56	Positive
Depression	Bonura (2014)_Dep	Int: Chair yoga Ctrl: Waitlist control group	Decrease indicates improvement	10.61	4.97	7.58	4.78	33	9.16	6.82	8.88	6.86	32	-3.03	-0.28	-2.75	Positive
Depression	Chen (2010)1_Dep	Int: yoga intervention group Ctrl: wait-list control group	Decrease indicates improvement	6.1	9.45	3.03	6.71	31	5.96	4.64	7.29	6.5	24	-3.07	1.33	-4.4	Positive
Depression	Chen (2009)_Dep	Int: silver yoga experimental group Ctrl: wait-list control group	Decrease indicates improvement	6.58	7.57	3.27	6.78	62	5.02	5.52	7.85	8.31	66	-3.31	2.83	-6.14	Positive
Depression	Noradechanunt (2017)_Dep	Int: Thai Yoga (TY) Ctrl2: telephone counselling control	Decrease indicates improvement	7.3	6.5	5.9	5.7	13	7.3	6	5.2	5.6	13	-1.4	-2.1	0.7	Negative
Depression	Krishnamurthy (2007)2 Ay_Dep	Int: Yoga training Ctrl: Ayurveda	Decrease indicates improvement	10.6	2.1	6.7	2.4	9	10.6	2.4	10.4	2.4	12	-3.9	-0.2	-3.7	Positive
Depression	Krishnamurthy (2007)2 WL_Dep	Int: Yoga training Ctrl: Wait-list control	Decrease indicates improvement	10.6	2.1	6.7	2.4	9	9.9	3.4	10.2	3.1	20	-3.9	0.3	-4.2	Positive
Per physical health	Vogler (2011)_PPH	Int: Yoga Ctrl: Waitlist control	increase indicates improvement	41.2842	10.775	42.9474	7.925	19	41.6	7	41.4421	10.375	19	1.66316	-0.157895	1.82105	Positive
Per physical health	Oken (2006)_PPH	Int 1: Yoga Ctrl2: Waitlist control	increase indicates improvement	49.9	6.8	51.1	6.3	44	50	6.1	47.9	6.3	44	1.2	-2.1	3.3	Positive
Per physical health	Chen (2009)_ PPH	Int: silver yoga experimental group Ctrl: wait-list control group	increase indicates improvement	47.77	7.13	53.35	4.94	62	44.19	9.83	41.37	11.02	66	5.58	-2.82	8.4	Positive
Per physical health	Hariprasad (2013)_PPH	Int: Yoga Ctrl: Waitlist control	increase indicates improvement	52.21	14.55	59.56	12.04	62	57.79	13.92	51.41	17.54	58	7.35	-6.38	13.73	Positive
Per physical health	Noradechanunt (2017)_PPH	Int: Thai Yoga (TY) Ctrl2: telephone counselling control	increase indicates improvement	75.3	14.8	75.1	17.2	13	85.8	10.6	85.1	13.2	13	-0.2	-0.7	0.5	Positive
Per mental health	Vogler (2011)_ PMH	Int: Yoga Ctrl: Waitlist control	increase indicates improvement	47.7842	7.8	53.6737	5.975	19	55.4	5.65	51.9053	7.25	19	5.88947	-3.49474	9.38421	Positive
Per mental health	Oken (2006)_ PMH	Int 1: Yoga Ctrl2: Waitlist control	increase indicates improvement	55.1	6.5	57.3	5.6	44	55	6.9	56.7	6	44	2.2	1.7	0.5	Positive
Per mental health	Chen (2009)_PMH	Int: silver yoga experimental group Ctrl: wait-list control group	increase indicates improvement	50.29	8.75	56.81	6.88	62	52.51	7.47	51.68	9.08	66	6.52	-0.83	7.35	Positive
Per mental health	Bonura (2014)_PMH	Int: Chair yoga Ctrl: Waitlist control group	increase indicates improvement	9.15	3.38	10.94	3.88	33	10.66	4.34	10.69	3.97	32	1.79	0.03	1.76	Positive
Per mental health	Wang (2010)_PMH	Int: Yoga Ctrl: Socialisation	Decrease indicates improvement	8.25	4.37	6.71	4.68	7	3.7	3.2	3	3.06	10	-1.54	-0.7	-0.84	Positive
Per mental health	Hariprasad (2013)_PMH	Int: Yoga Ctrl: Waitlist control	increase indicates improvement	55.73	10.54	61.27	10.33	62	55.53	9.79	52.33	11.21	58	5.54	-3.2	8.74	Positive
Per mental health	Marques (2017)_PMH	Int: (EG) Chair Based Yoga Ctrl: (CG) Control group	increase indicates improvement	9.07	4.23	11.47	2.7	15	10.9	5.51	13	6.04	10	2.4	2.1	0.3	Positive
Per mental health	Noradechanunt (2017)_PMH	Int: Thai Yoga (TY) Ctrl2: telephone counselling control	increase indicates improvement	78.5	12.5	83.7	11.8	13	86	12.2	84.9	10.8	13	5.2	-1.1	6.3	Positive
Per mental health	Tew (2017)_PMH	Int: yoga programme Ctrl: wait-list control	increase indicates improvement	49	12	56	9	21	52	8	52	10	26	7	0	7	Positive
Vitality	Leininger, (2006)_Vit	Int: Yoga Ctrl: Education control	increase indicates improvement	71.49	14.19	73.41	12.23	41	69.45	13.72	67.84	15.72	41	1.92	-1.61	3.53	Positive
Vitality	Oken (2006)_ Vit	Int 1: Yoga Ctrl2: Waitlist control	increase indicates improvement	71.1	17.4	75.4	17.3	44	75.3	12.9	74.9	12.4	44	4.3	-0.4	4.7	Positive
Vitality	Noradechanunt (2017)_Vit	Int: Thai Yoga (TY) Ctrl2: telephone counselling control	increase indicates improvement	58.8	18.2	69.2	20.7	13	70.7	18.8	70.7	18.1	13	10.4	0	10.4	Positive
social health	Hariprasad (2013)_Soc	Int: Yoga Ctrl: Waitlist control	increase indicates improvement	55.42	15.11	62.63	10.67	62	56.41	9.98	57.52	10.5	58	7.21	1.11	6.1	Positive
social health	Oken (2006)_ Soc	Int 1: Yoga Ctrl1: Walking exercise Ctrl2: Waitlist control	increase indicates improvement	93.8	14.7	95.1	12.2	44	91.9	13.4	90.9	16.5	44	1.3	-1	2.3	Positive
social health	Wang (2010)_Soc	Int: Yoga Ctrl: Socialisation	Decrease indicates improvement	5.75	1.83	5.57	2.15	7	4.7	1.5	4	1.25	10	-0.18	-0.7	0.52	Negative
Sleep	Chen (2009)_ Sleep	Int: silver yoga experimental group Ctrl: wait-list control group	Decrease indicates improvement	4.65	3.16	3.34	3.01	62	5.47	3.41	6.38	3.98	66	-1.31	0.91	-2.22	Positive
Sleep	Chen (2010)1_Sleep	Int: yoga intervention group Ctrl: wait-list control group	Decrease indicates improvement	5	3.67	3.48	2.95	31	4.88	4	7.21	4.32	24	-1.52	2.33	-3.85	Positive
Sleep	Hariprasad (2013)_Sleeep	Int: Yoga Ctrl: Waitlist control	Decrease indicates improvement	7.65	3.36	6.87	3.1	62	8.19	3.46	8.78	3.77	58	-0.78	0.59	-1.37	Positive
Sleep	Manjunath (2005) Ay_Sleep	Int: Yoga training Ctrl: Ayurveda	increase indicates improvement	5.78	0.95	6.88	0.96	9	6.13	1.05	6.5	1.24	12	1.1	0.37	0.73	Positive
Sleep	Manjunath (2005) WL_Sleep	Int: Yoga training Ctrl: Wait-list control	increase indicates improvement	5.78	0.95	6.88	0.96	9	6.43	1.16	6.45	1.09	20	1.1	0.02	1.08	Positive
FOF	Morris (2008)_FOF	Int: Yoga Ctrl2: Fall risk awareness group	Decrease in number indicates improvement	1.45	0.6	1.25	0.45	8	1.97	0.43	1.66	0.7	5	-0.2	-0.31	0.11	Negative
FOF	Nick, (2016)_FOF	Int: Yoga Ctrl: Control	increase indicates improvement	5.84	1.65	7.46	1.29	20	5.34	1.54	5.13	1.69	19	1.62	-0.21	1.83	Positive
FOF	Tiedemann (2013)_FOF	Int: Yoga Ctrl: Education booklet	Decrease in number indicates improvement	9.4	2.3	9.81	4.5	27	10	3.3	10.64	3.2	25	0.41	0.64	-0.23	Positive
Dep: Depression; FOF: Fear of falls; Per mental health/PMH: Perceived mental health; Per physical health/PPH: Perceived physical health; Sleep: Sleep quality; Soc: Social health; Vit: Vitality; Ay: Ayurveda (herbal preparation); WL: Wait-list control

## Sheet: HRQoL_active
Data for meta-analysis- yoga compared with active controls for HRQoL outcomes
Outcome	Study for writeup	Intervention and controls	Direction	Intervention baseline mean	Intervention baseline std dev	Intervention post mean	Intervention post std dev	Intervention sample size (N)	Control baseline mean	Control baseline std dev	Control post mean	Control post std dev	Control sample size (N)	Intervention post-baseline	Control post-baseline	△Int-△Ctrl	Effect direction
Anxiety	Bonura (2014)_Anx	Int: Chair yoga Ctrl: Chair Exercise	Decrease indicates improvement	41.91	8.51	35.42	7.71	33	38	9.94	34.52	9.74	33	-6.49	-3.48	-3.01	Positive
Anxiety	Bethany (2005) CA_Anx	Int: chair yoga class Ctrl: chair aerobics class	Decrease indicates improvement	35.64	8.82	26.36	8.59	6	29.73	8.78	29	6.72	11	-9.28	-0.73	-8.55	Positive
Anxiety	Bethany (2005) W_Anx	Int: chair yoga class Ctrl: Walking program	Decrease indicates improvement	35.64	8.82	26.36	8.59	5	33.1	8.94	32.5	7.49	10	-9.28	-0.6	-8.68	Positive
Anxiety	Gothe, (2013)_Anx	Int: Yoga Group Ctrl: Stretching Control Group	Decrease indicates improvement	33.1	9.3	30.71	9.7	58	32.77	8.9	30.8	9.7	50	-2.39	-1.97	-0.42	Positive
Depression	Bethany (2005) CA_Dep	Int: chair yoga class Ctrl: chair aerobics class	Decrease indicates improvement	8.64	4.41	2.82	3.28	6	6.55	3.42	5	2.97	11	-5.82	-1.55	-4.27	Positive
Depression	Bethany (2005) W_Dep	Int: chair yoga class Ctrl: Walking program	Decrease indicates improvement	8.64	4.41	2.82	3.28	5	8.2	4.69	6.4	5.32	10	-5.82	-1.8	-4.02	Positive
Depression	Oken (2006)_Dep	Int 1: Yoga Ctrl1: Walking exercise	Decrease indicates improvement	5.1	3.8	4	2.8	44	4.8	3.9	6.3	6	47	-1.1	1.5	-2.6	Positive
Depression	Bonura (2014)_Dep	Int: Chair yoga Ctrl: Chair Exercise	Decrease indicates improvement	10.61	4.97	7.58	4.78	33	7.58	4.81	7.21	5.2	33	-3.03	-0.37	-2.66	Positive
Depression	Noradechanunt (2017)_Dep	Int: Thai Yoga (TY) Ctrl1: Tai Chi (TC)	Decrease indicates improvement	7.3	6.5	5.9	5.7	13	6.2	4.3	4.8	2.5	13	-1.4	-1.4	0	Positive
Per mental health	Oken (2006)_PMH	Int 1: Yoga Ctrl1: Walking exercise	increase indicates improvement	55.1	6.5	57.3	5.6	44	54.3	7.3	53.9	9.8	47	2.2	-0.4	2.6	Positive
Per mental health	Noradechanunt (2017)_PMH	Int: Thai Yoga (TY) Ctrl1: Tai Chi (TC)	increase indicates improvement	78.5	12.5	83.7	11.8	13	83.1	11.3	84.1	10.4	13	5.2	1	4.2	Positive
Per mental health	Bonura (2014)_PMH	Int: Chair yoga Ctrl: Chair Exercise	Higher scores indicate greater psychological health.	9.15	3.38	10.94	3.88	33	10.94	2.86	12.24	3.41	33	1.79	1.3	0.49	Positive
Anx: Anxiety; CA: Chair aerobics; W: Walking programme; Dep: Depression; Per mental health/PMH: Perceived mental health
