# Supplementary material for: The effects of yoga compared to active and inactive controls on physical function and health related quality of life in older adults- systematic review and meta-analysis of randomised controlled trials
Source: Int J Behav Nutr Phys Act. 2019 Apr 5;16:33. doi: 10.1186/s12966-019-0789-2 (PMC6451238; doi:10.1186/s12966-019-0789-2)
Supplement: Supplementary file 8 — (i) Risk of bias details for physical function outcomes. (ii) Risk of bias details for HRQoL outcomes. This excel file has two tabs with the risk of bias details for physical function and HRQoL outcomes. (XLSX 25 kb) [file 12966_2019_789_MOESM8_ESM.xlsx]

## Sheet: ROB Physical Function
Note: Please colour appropriate box to show if risk of bias is low, high or unclear
		Random sequence generation (selection bias)					Allocation concealment (selection bias)					Blinding of outcome assessment (detection bias)					Incomplete outcome data (attrition bias)					Selective outcome reporting? (reporting bias)					Other bias
Serial number	Author/year	Risk of bias			Support for judgement (include direct quotes where available with explanatory comments)	Location in text or source (pg & ¶/fig/table/other)	Risk of bias			Support for judgement (include direct quotes where available with explanatory comments)	Location in text or source (pg & ¶/fig/table/other)	Risk of bias			Support for judgement (include direct quotes where available with explanatory comments)	Location in text or source (pg & ¶/fig/table/other)	Risk of bias			Support for judgement (include direct quotes where available with explanatory comments)	Location in text or source (pg & ¶/fig/table/other)	Risk of bias			Support for judgement (include direct quotes where available with explanatory comments)	Location in text or source (pg & ¶/fig/table/other)	Risk of bias			Support for judgement (include direct quotes where available with explanatory comments)	Location in text or source (pg & ¶/fig/table/other)
		Low	High	Unclear			Low	High	Unclear			Low	High	Unclear			Low	High	Unclear			Low	High	Unclear			Low	High	Unclear
1	Bezerra (2014)			Unclear	Merely state they were randomised but not exactly how	p. 178			Unclear					Unclear					Unclear			Low			All relevant outcomes reported	Table 1 and 2			Unclear	Contamination bias: Not sure where yoga classes were conducted
2	Chen (2008)			Unclear	Method of random sequence generation not stated				Unclear					Unclear			Low			204 participants recruited. and 189 of them completed the 24-week study (attrition rate 7.30%) Mann–Whitney U test or the Pearson v2 test to compare demographic profiles of the subjects remaining in the study and those who withdrew from the study in each group: no significant differences were found	Page 3- Design and methods, Participants		High		Non-significant variables not reported	Results, page 5		High		Selection bias: age, gender and marital status had statistically significant differences among the three groups No contamination bias: as cluster randomisation	Results, Participants’ demographic profiles. Page 2638
3	Chen (2010)2			Unclear	Two assisted living facilities were assigned randomly by site to the SY group or to the wait-list control group. Cluster randomisation. However, random sequence generation is unclear.	p.365		High		Participants were assigned to a group based on their location	p. 365			Unclear			Low			55 of 69 completed the 24-week study (retention rate = 80%) Mann Whitney U or the Pearson tests to compare demographic profiles of the participants remaining in the study and those who withdrew from the study in each group: no significant differences were found	Page 2-methods, Participants		High		Non-significant variables not reported	Results, page 4 & 5		High		Selection bias: except that the smoking behavior was significantly different between the two groups (Fisher’s exact test, p G .001). No contamination bias: as cluster randomisation	Results, Participants’ demographic profiles. Page 367
4	Gothe (2016)			Unclear	Merely state they were randomised but not exactly how	p. 407			Unclear	Merely state they were randomised but not exactly how; unknown if allocation was concealed	p. 407			Unclear	Both assessors and participants were blind to group placement at the time of baseline assessments. No information about post-intervention assessments		Low			The overall attrition rate was 8.47% with 108/118 participants successfully completing the intervention and follow-up assessments. A series of t-tests were conducted to determine whether the completers differed from the dropouts on any demographic or baseline measures.		Low			All relevant outcomes reported	Table 3	Low			No selection bias. The two randomized groups did not significantly differ on either of these variables at baseline . No contamination bias. Participants in this group also met on the same days and times, in a separate exer- cise studio to engage in exercises	Results. Demographic Variables . Pg 409 Methods Stretching–Strengthening Control Group. Pg: 407
5	Krishnamurthy (2007)			Unclear	Merely state they were randomised but not exactly how	LE 19			Unclear	Merely state they were randomised but not exactly how	LE 19			Unclear				High		50/69 completed intervention and followup, 28% attrition. No reasons provided.			High		No reporting of baseline and follow-up results; merely reporting of improvements	LE 19			Unclear	More detail needed to determine other potential bias
6	Leininger (2006)		High		Stratified random sampling. Randomization bases on last four digits of phone number	Page 89- Study design-subjects Page 106- recruitment of participants		High		Stratified random sampling. Randomization bases on last four digits of phone number		Low			Test takers blinded to group assignment	Page88- methodology, study design	Low			82/92 completed. 11% attrition. Reasons provided.	Figure 3.1. Page 119. Results, demographics of the study subjects	Low			All relevant outcomes reported	Tables 4.5-4.22		High		Risk of contamination bias (between groups); compliance bias (7 participants in education group did not attend any of the sessions); observation bias (authors mention possible Hawthorne effect)	p. 140; p. 139
7	Marques (2017)	Low			A simple randomization was performed using computer generated algorithms (Microsoft Excel, 2016).	p. 46	Low			To guarantee equal distribution (1:1) and not to influence the research, the assign- ment into groups was computerised. The computer divided the numbers into two arms: the even numbers were allocated to the exercise group (EG) and followed the CBY program, and the odd numbers were assigned to the control group (CG).	Page 3 Randomization			Unclear	The instructor of the exercise sessions did not take part in the data collection procedures. Not clear if assessors were blinded			High		Discrepancies in reasons for drop-outs between intervention and control group; high amount of missing data	p. 46	Low			All relevant outcomes reported	Table 2	Low			No selection bias: No significant differences were found between both groups	Results. Pg 47
8	Morris (2008)			Unclear	Merely state they were randomised but not exactly how	p. 32			Unclear	Merely state they were randomised but not exactly how; unknown if allocation was concealed	p. 32			Unclear				High		High amounf of missing data; 8 out of 26 dropped out (combined in all 3 groups)	p. 44	Low			All relevant outcomes reported	Tables 2-24		High		Selection bias: significant difference wrt age. Reporting bias: Falls self report.	pg44
9	Ni (2014)			Unclear	Merely state they were randomised but not exactly how	p. 1622			Unclear	Merely state they were randomised but not exactly how; unknown if allocation was concealed	p. 1622			Unclear				High		Additionally, the higher dropout rate seen in the Tai Chi group may have affected the group effect and group"time interaction; Discrepancies in reasons for drop-outs between intervention and control group?	p. 1627; p. 1622	Low			All relevant outcomes reported	Table 2-5		High		Selection bias: The only significant between-group difference was for age	Results. Subject characteristics . Pg 1623
10	Nick (2016)	Low		Unclear	Randomisation using appropriate method (block randomisation)	p. 146		High		Using block randomisation, allocations can be foreseen	p. 146		High		"This was an unblinded study"	p. 149	Low			39/40 completed		Low			All relevant outcomes reported	Table2	Low			No selection bias: There was no difference between groups with respect to baseline characteristics.	Results pg 148
11	Noradechanunt (2017)	Low			Randomly allocated using Graphpad QuickCalcs. HG generated the random allocation sequence and assigned participants to the interventions, CN enrolled participants into the groups.	Page 3- methods, p. 495	Low			Eligible subjects first completed baseline assessments and were then randomly allocated by researcher (H.G., blinded to subject recruitment and baseline assessment phases	Page 2- methods	Low			This was an assessor-blinded, randomised controlled trial. while describing data collection, it says again: Research assistants were blinded to participant experimental groupings.	Page 2- methods	Low			Missing data balanced in numbers across groups with similar reasons	p. 497	Low			All relevant outcomes reported	Table2	Low			Selection bias: No significant differences were observed in the general characteristics of study participants No contamination bias	Resultd. Page 496
12	Oken (2006)	Low			Then, the minimization approach of Taves was used as a starting point	Page3-methods, study design	Low			Treatment assignment was conducted by the project statistician, who was otherwise uninvolved with the assessments.	Page3-methods, study design	Low			Only a single liaison person who was responsible for direct phone calls to subjects was unblinded, and this person did not participate in one-on-one testing after randomization (ie, after the baseline assessment). The 3- and 6- month assessments were planned carefully to ensure continued blinding. The data analysis was blinded to intervention group.	Page 5- methods, assessments	Low			118/135 completed intervention. The 12.6% dropout rate was not related to adverse events, as there were no significant adverse events related to the intervention. The dropout rate was slightly lower in the wait-list control group but the difference in dropout rates as assessed by Pearson chi-square was not significant		Low			All relevant outcomes reported	Table 3	Low			No selection bias: In addition, 2 baseline factors (age and gender) were evaluated as potential confounding variables.	Data analysis. Page 6
13	Saravanakumar (2014)	Low			Permuted block randomisation with a block size of 6 was generated using MS office Excel.	page 4 methods, randomisation, p. 78	Low			a researcher not involved in recruitment who prepared the randomised list in sealed envelopes that were given to the facility staff a day before the commencement of the interventions.	page 4 methods, randomisation	Low			Balance- research assistants who were trained in the use of the tool and were blinded to participant allocation.		Low			Missing data balanced in numbers across intervention groups with similar reasons; no significant baseline differences for balance, falls, pain, QoL	p. 80	Low			All relevant outcomes reported	Table 2	Low			No selection bias: All groups were similar in the following characteristics: Age, gender, cognitive status, number of medications and number of medical conditions. There were no significant differences between the groups at baseline for: Balance, num- ber of falls, pain or quality of life.	page 81
14	Tew (2017)	Low			The randomisation sequence was computer-generated by an investigator who was not involved in the recruitment process and was stratified by site, with one block per site.	Page 3-methods, Randomisation and interventions	Low			The randomisation sequence was computer-generated by an investigator who was not involved in the recruitment process and was stratified by site, with one block per site.	Page 3-methods, Randomisation and interventions	Low			Assessors were blinded to group assignment.	p. 4	Low			47/52 completed. 10% attrition. Reasons provided.		Low			All relevant outcomes reported	Table 2		High		Selection bias: The participants in the two groups had similar baseline characteristics (Table 1), al- though there was a higher proportion of previous smokers in the control group (60% versus 33%). Contanmination bias	Page 5 Page3
15	Tiedemann (2013)	Low			To ensure allocation concealment, randomization to groups was undertaken by an investigator (C.S.) not involved in recruitment using a computer-generated random number schedule with randomly permuted blocks sizes of four and six.	Page2- methods, trial design	Low			To ensure allocation concealment, randomization to groups was undertaken by an investigator (C.S.) not involved in recruitment using a computer-generated random number schedule with randomly permuted blocks sizes of four and six.	Page2- methods, trial design	Low			The research assistant who collected and entered study data remained blinded to group allocation throughout the study.	p. 2	Low			52/54 completed. 4% attrition		Low			All relevant outcomes reported	Table 3	Low			No selection bias: The participants in the two groups had similar baseline charac- teristics (included in Table 2).	Results. Page 4
16	Vogler (2011)			Unclear	Merely state they were randomised but not exactly how	p. 62			Unclear	Not enough information	p. 62			Unclear			Low			Forty eligible people registered to participate in the research project. One participant from the yoga group withdrew after week 3 of the intervention, because the program did not meet her expectations, and one participant from the control group withdrew due to illness during the testing pe- riod after the intervention; an attrition rate of 5% for each group. Data were collected at baseline and a…	p. 68	Low			All relevant outcomes reported	Table3, Table 4		High		Selection bias: While the yoga and control groups were similar at base line for most characteristics (Table 2), the yoga group scored significantly lower on two of the domains of the SF12 v2, Physical Functioning (p = 0.01) and Mental Health (p = 0.001; Table 2). Scope for contamination bias as all participants recruited from a single retirement resort.	Page 68. Page 62
17	Wang (2010)			Unclear	This study followed a pretest–posttest control-group design with a random assignment of older adults to either a yoga intervention or a socialization comparison group. Random assignment, but random sequence generation is unclear.	Pg 88.			Unclear	This study followed a pretest–posttest control-group design with a random assignment of older adults to either a yoga intervention or a socialization comparison group. No information on allocation though.	Pg 88			Unclear					Unclear			Low			All relevant outcomes reported	Table 4	Low			No selecttion bias: Statistical analyses were nonsignificant between the yoga and comparison groups with regard to demographics (see Tables 1 and 2). No contamination bias: The participants in the socialization group were asked to continue with their daily routines and activities, to not participate in yoga classes, and to not discuss any of the parts of the intervention with the experimental gro…	Pg 90 pg 87

## Sheet: ROB HRQoL
Note: Please colour appropriate box to show if risk of bias is low, high or unclear
		Random sequence generation (selection bias)					Allocation concealment (selection bias)					Blinding of outcome assessment (detection bias)					Incomplete outcome data (attrition bias)					Selective outcome reporting? (reporting bias)					Other bias Divya
Serial number	Author/year	Risk of bias			Support for judgement (include direct quotes where available with explanatory comments)	Location in text or source (pg & ¶/fig/table/other)	Risk of bias			Support for judgement (include direct quotes where available with explanatory comments)	Location in text or source (pg & ¶/fig/table/other)	Risk of bias			Support for judgement (include direct quotes where available with explanatory comments)	Location in text or source (pg & ¶/fig/table/other)	Risk of bias			Support for judgement (include direct quotes where available with explanatory comments)	Location in text or source (pg & ¶/fig/table/other)	Risk of bias			Support for judgement (include direct quotes where available with explanatory comments)	Location in text or source (pg & ¶/fig/table/other)	Risk of bias			Support for judgement (include direct quotes where available with explanatory comments)	Location in text or source (pg & ¶/fig/table/other)
		Low	High	Unclear			Low	High	Unclear			Low	High	Unclear			Low	High	Unclear			Low	High	Unclear			Low	High	Unclear
1	Bethany (2005)			Unclear	Participants were placed in groups according to a stratified random assignment procedure Unclear about what procedure	Page 39-Method, procedure			Unclear					Unclear			Low			42/45 completed. 7% attrition. Reasons provided		Low			Tables 6,8,9			High		Reporting bias: Self report measures No Selection bias: Thus, randomization resulted in equality of means across groups at baseline. However, because inspection of the comparisons across groups for each dependent variable (see Table 3) did reveal some differences, pretest scores were used as a covariate in all further analyses. Scope for contamination bias as all individuals resided in the same f…	Sel bias: pg 28 Cont bias: pg 17
2	Bonura (2014)			Unclear	Merely state they were randomised but not exactly how	p. 1335			Unclear					Unclear			Low			98/106 completed. 7% attrition. No reasons provided		Low			Data provided by authors			High		Reporting bias: Self report measures No selection bias: Differences across groups were nonsignificant (P > .05) for all measures. No contamination bias: Residents of the facility lived in independent apartments	Sel bias: Pg: 1336 Cont bias: 1335
3	Chen (2009)	Low			Black box drawing method. Drawing of lots was given as an example of random sequence generation on the criteria for judging risk of bias doc, Cochrane handbook	Page3-methods, design			Unclear					Unclear			Low			130/139 completed. 6% attrition. Reasons provided		Low			Table 1, 2			High		Reporting bias: Self report measures Selection bias: participants in the experimental and control groups had significant differences in the following variables: age, gender, martial status, and number of chronic illnesses No contamination bias: as cluster randomisation	Sel bias: 159 Cont bias: pg 156
4	Chen (2010)1			Unclear	Sample randomised based on their location; exact randomisation method not stated	p. 54			Unclear					Unclear			Low			55/69 completed. 20% attrition. Using the MannYWhitney U or the Pearson tests to compare demographic profiles of the participants remaining in the study with those who withdrew in each group, no significant differences were found, indicating that those who remained in the study were representative of the general population.		Low			Table1,2			High		Reporting bias: Self report measures Selection bias: One notable exception was in terms of smoking habits No contamination bias as its cluster randomisation	Sel bias: pg56 Cont bias: pg54
5	Gothe (2013)			Unclear	Merely state they were randomised but not exactly how	p. 43			Unclear					Unclear	Both, the assessors and the participants were blinded at the time of pre-testing. Questionnaire and functional fitness data were entered and checked by trained graduate students and undergraduate research assistants. Not clear if assessors blinded during post intervention data collection	p. 43	Low			108/118 completed 8% attrition. Reasons provided. A series of t-tests were conducted to determine whether the completers differed from the dropouts on any demographic or baseline measures. Analysis revealed that there were no significant differences on any of the demographic (all p’s > .05) or baseline cognitive and functional outcomes (all p’s > .05).	Page 66- results, retention at follow up	Low			Table 4,5,6			High		Reporting bias: Self report measures No selection bias: Table 3 shows the participant characteristics by group. Within both groups, majority of the participants were female, married, working full time, well-educated and relatively affluent. An independent samples t-test showed no significant differences between conditions on any of these characteristics contamination bias: not clear: Participants…	Sel bias: pg54 Cont bias: pg44
6	Haber (1983)			Unclear					Unclear					Unclear				High		Sixteen percent of the SS elders and 22 percent of the JJ elders did not complete their ten-week activity. Drop-outs were equally divided between yoga class and control activity, and they were not significantly different in demographic characteristics from the graduates of the ten-week program. No reasons provided				Unclear				High		Response bias: Self report measures Contamination bias: participants in the same centre were randomised Selection bias: unclear
7	Haber (1988)			Unclear	Merely state they were randomised but not exactly how	p. 77			Unclear					Unclear					Unclear			Low			Page 4,5,6- results			High		Reporting bias: Self report measures Not enough information about other bias
8	Hariprasad (2013)			Unclear	Merely state they were randomised but not exactly how	p. 4	Low			Each old-age home as a block was randomized to either yoga or waitlist group by an independent researcher who was not involved in assessments.				Unclear			Low			87/120 completed. 28% attrition. Baseline variables of the drop out subjects (n=33) did not significantly differ from those who completed the study (n=87; data not presented). In order to include all individuals enrolled in the study (both completers and dropouts) for the analysis, ITT approach was employed by LOCF for missing data. Some of the common reasons for drop out were inability to partic…	Results	Low			Table 3			High		Reporting bias: Self report measures No contamination bias- cluster radomised No selection bias: although there were significant differences between groups for education, and WHOQOL- BREF, a RMANCOVA was conducted	Cont bias: sample and setting Sel bias: Results- Demographic profile of the participants
9	Krishnamurthy (2007)2	Low			Within a particular 5-year age range, participants of each gender, separately, were randomized to three groups by the investigator (i.e., Groups 1, 2, and 3) using a standard random number table.	pg 19 method, randomization	Low			Allocation of a group to a par- ticular intervention was conducted by the lottery method—the three interventions (Yoga, Ayurveda, or Wait-list control) were written on three similar pieces of paper and then folded. A person who had no other part in the trial picked up and opened the folded papers.	pg 19 method, randomization			Unclear				High		50/69 completed. 28% attrition. No reasons provided.		Low						High		Response bias: Self report measures No selection bias: The data of the three groups were not significantly different at base- line based on one-way ANOVA No contamination bias	Results, page 21 Treatment fidelity, page 21
10	Leininger (2006)		High		Stratified random sampling. Randomization bases on last four digits of phone number	Page 89- Study design-subjects Page 106- recruitment of participants		High		Stratified random sampling. Randomization based on last four digits of phone number		Low			Test takers blinded to group assignment		Low			82/92 completed. 11% attrition. Reasons provided.	Figure 3.1. Page 119. Results, demographics of the study subjects	Low				Tables 4.23, 4.25		High		Reporting bias: Self report measures No selection bias: no statistical difference between the two groups on demographic data No contamination bias	Sel bias: pg 103/104
11	Manjunath (2005)	Low			Within a particular five-year age range, subjects of each gender separately, were randomized as three groups (groups 1, 2 and 3) using a standard random number table. Allocation of a group to a particular intervention was carried out by the lottery method,	Page 2. Material & Methods. Randomization	Low			The three interventions ‘Yoga’, ‘Ayurveda’ or ‘Wait-list control’ were written on three similar pieces of paper which were folded. A person who had no other part in the trial, picked up and opened the folded papers.	Page 2. Material & Methods. Randomization	Low			To eliminate the possibility of bias the examiner was kept unaware of the group to which the subject belonged.	p. 685		High		50/69 completed. 28% attrition. No reasons provided.		Low				Table 2		High		Reporting bias: Self report measures Selection and contamination bias: not clear
12	Marques (2017)	Low			A simple randomization was performed using computer generated algorithms (Microsoft Excel, 2016). The software assigned a code to each individual generating a random sequence containing even and odd numbers. To guarantee equal distribution (1:1) and not to influence the research, the assign- ment into groups was computerised. The computer divided the numbers into two arms: the even numbers were a…	Page 3 Randomization	Low			To guarantee equal distribution (1:1) and not to influence the research, the assignment into groups was computerised. The computer divided the numbers into two arms: the even numbers were allocated to the exercise group (EG) and followed the CBY program, and the odd numbers were assigned to the control group (CG).	Page 3 Randomization			Unclear	The instructor of the exercise sessions did not take part in the data collection procedures. But no information about blinding.			High		47 allocated, data analysed for 25. 47% attrition. Reasons provided.	Figure1, Page 3	Low			Table 2			High		Reporting bias: Self report measures No selection bias: No significant differences were found between both groups	Results. Pg 47
13	Morris (2008)			Unclear	Merely state they were randomised but not exactly how	p. 32			Unclear					Unclear				High		High amounf of missing data; 8 out of 26 dropped out (combined in all 3 groups)	p. 44	Low			Tables 2-24			High		Reporting bias: Self report measures Selection bias: significant difference wrt age.	Results. Pg 47
14	Nick (2016)	Low			Randomisation using appropriate method (block randomisation)	p. 146		High		Using block randomisation, allocations can be foreseen	p. 146		High		"This was an unblinded study"	p. 149	Low			39/40 completed		Low			Table2			High		Reporting bias: Self report measures No selection bias: There was no difference between groups with respect to baseline characteristics.	Results pg 148
15	Noradechanunt (2017)	Low			. All experimental randomisations were performed using GraphPad QuickCalcs (www.graphpad.com/ quickcalcs/randomize2.cfm) using a block (triplet) method by one investigator (HG) who was blinded to subject recruitment and base- line evaluations. HG generated the random allocation sequence and assigned participants to the interventions,	Page 3- methods	Low			and were then randomly allocated by researcher (H.G., blinded to subject recruitment and baseline assessment phases) using Graphpad QuickCalcs	Page 2- methods	Low			This was an assessor-blinded, randomised controlled trial		Low			30/39 completed, 30% attrition. Reasons provided. Missing data balanced in numbers across groups with similar reasons	p. 497	Low			Table2			High		Reporting bias: Self report measures No selection bias: No significant differences were observed in the general characteristics of study participants No contamination bias	Resultd. Page 496
16	Oken (2006)	Low			Then, the minimization approach of Taves was used as a starting point	Page3-methods, study design	Low			Treatment assignment was conducted by the project statistician, who was otherwise uninvolved with the assessments.	Page3-methods, study design	Low			Only a single liaison person who was responsible for direct phone calls to subjects was unblinded, and this person did not participate in one-on-one testing after randomization (ie, after the baseline assessment). The 3- and 6- month assessments were planned carefully to ensure continued blinding. The data analysis was blinded to intervention group.	p. 5	Low			118/135 completed intervention. The 12.6% dropout rate was not related to adverse events, as there were no significant adverse events related to the intervention. The dropout rate was slightly lower in the wait-list control group but the difference in dropout rates as assessed by Pearson chi-square was not significant			High		STAI mentioned in assessments but not results	Page 6- assessments- Mood, Fatigue, and Quality of Life		High		Reporting bias: Self report measures No selection bias: In addition, 2 baseline factors (age and gender) were evaluated as potential confounding variables. Contamination bias: not clear	Data analysis. Page 6
17	Saravanakumar (2014)	Low			Permuted block randomisation with a block size of 6 was generated using MS office Excel.	page 4 methods, randomisation	Low			a researcher not involved in recruitment who prepared the randomised list in sealed envelopes that were given to the facility staff a day before the commencement of the interventions.	page 4 methods, randomisation		High		Blinding for assessment of balance, however no blinding for assessment of quality of life; no mention of blinding for other outcomes	p. 79-80	Low			A total of 17 out of 22 people amongst the tai chi and yoga groups completed the intervention. 22% attrition. Reasons provided	Page 7-Results, Recruitment and follow up	Low				Table 2		High		Reporting bias: Self report measures No selection bias	page 81
18	Tew (2017)	Low			The randomisation sequence was computer-generated by an investigator who was not involved in the recruitment process and was stratified by site, with one block per site.	Page 3-methods, Randomisation and interventions	Low			The randomisation sequence was computer-generated by an investigator who was not involved in the recruitment process and was stratified by site, with one block per site.	Page 3-methods, Randomisation and interventions	Low			Assessors were blinded to group assignment.	p. 4	Low			47/52 completed. 10% attrition. Reasons provided.		Low				Table 2		High		Reporting bias: Self report measures Selection bias: The participants in the two groups had similar baseline characteristics (Table 1), al- though there was a higher proportion of previous smokers in the control group (60% versus 33%). Contanmination bias	Selection bias: Page 5 Cont bias: Page3
19	Tiedemann (2013)	Low			To ensure allocation concealment, randomization to groups was undertaken by an investigator (C.S.) not involved in recruitment using a computer-generated random number schedule with randomly permuted blocks sizes of four and six.	Page2- methods, trial design	Low			To ensure allocation concealment, randomization to groups was undertaken by an investigator (C.S.) not involved in recruitment using a computer-generated random number schedule with randomly permuted blocks sizes of four and six.	Page2- methods, trial design	Low			The research assistant (S.O.) who collected and entered study data remained blinded to group allocation throughout the study.	p. 2	Low			52/54 completed. 4% attrition		Low				Table 3		High		Reporting bias: Self report measures No selection bias: The participants in the two groups had similar baseline charac- teristics (included in Table 2).	Results. Page 4
20	Vogler (2011)			Unclear	Merely state they were randomised but not exactly how	p. 62			Unclear	Not enough information	p. 62			Unclear			Low			Forty eligible people registered to participate in the re- search project. One participant from the yoga group withdrew after week 3 of the intervention, because the program did not meet her expectations, and one participant from the control group withdrew due to illness during the testing pe- riod after the intervention; an attrition rate of 5% for each group. Data were collected at baseline and…	p. 68	Low				Table3, Table 4		High		Reporting bias: Self report measures Selection bias: While the yoga and control groups were similar at base- line for most characteristics (Table 2), the yoga group scored significantly lower on two of the domains of the SF12 v2, Physical Functioning (p = 0.01) and Mental Health (p = 0.001; Table 2). Scope for contamination bias as all participants recruited from a single retirement resort.	sel: Page 68. cont: Page 62
21	Wang (2010)			Unclear					Unclear	This study followed a pretest–posttest control-group design with a random assignment of older adults to either a yoga intervention or a socialization comparison group. No information on allocation though.	Pg 88.			Unclear					Unclear	No reporting of number of participants at follow-up		Low				Table 4		High		Reporting bias: Self report measures No selecttion bias: Statistical analyses were nonsignificant between the yoga and comparison groups with regard to demographics (see Tables 1 and 2). No contamination bias: The partic- ipants in the socialization group were asked to continue with their daily routines and activities, to not participate in yoga classes, and to not discuss any of the parts of the…	sel: Pg 90 cont: pg 87
