# Supplementary material for: The effects of yoga compared to active and inactive controls on physical function and health related quality of life in older adults- systematic review and meta-analysis of randomised controlled trials
Source: Int J Behav Nutr Phys Act. 2019 Apr 5;16:33. doi: 10.1186/s12966-019-0789-2 (PMC6451238; doi:10.1186/s12966-019-0789-2)
Supplement: Supplementary file 9 — This table consists of the tests/instrument used to measure each outcome for all studies included in the meta-analysis (XLSX 13 kb) [file 12966_2019_789_MOESM9_ESM.xlsx]

## Sheet: Sheet1
Additional file 9. Tests and instruments used by studies to measure each outcome in the meta-analysis
1. Physical function outcomes: Yoga vs inactive controls
Outcome	Study	Test/instrument
Balance	Morris (2008)_Bal	Performance Oriented Mobility Assessment (POMA)
	Nick (2016) _Bal	Berg Balance Scale (BBS)
	Oken (2006)_Bal	One-leg-stand test
	Saravanakumar et al. (2014)_Bal	Berg Balance Scale (BBS)
	Tew (2017)_Bal	Standing balance tests
	Tiedemann (2013)_Bal	Standing balance tests
	Wang (2010)_Bal	One-leg-stand test
Body composition	Bezerra (2014)_BC	Body weight
	Chen (2008) M_BC	BMI
	Chen (2008) SSY_BC	BMI
	Chen (2010)2_BC	Body fat percentage
	Tew (2017)_BC	BMI
Lower body flexibility	Chen (2008) M_LFlex	Sit-and-reach test
	Chen (2008) SSY_LFlex	Sit-and-reach test
	Chen (2010)2_LFlex	Chair sit-and-reach test
	Marques (2017)_LFlex	Chair sit-and-reach test
	Noradechanunt (2017)_LFlex	Chair sit-and-reach test
	Oken (2006)_LFlex	Chair sit-and-reach test
	Tew (2017)_LFlex	Sit-and-reach test
	Wang (2010)_LFlex	Sit-and-reach test
Lower limb strength	Chen (2008) M_LST	Chair-stand test
	Chen (2008) SSY_LST	Chair-stand test
	Leininger (2006)_LST	Timed Floor Transfer
	Noradechanunt (2017)_LST	Chair-stand test
	Oken (2006)_LST	Sit-to-stand test
	Tew (2017)_LST	Chair-stand test
	Tiedemann (2013)_LST	Sit-to-stand test
	Wang (2010)_LST	Sit-to-stand test
Walking speed	Chen (2008) M_WS	6-m walking test
	Chen (2008) SSY_WS	6-m walking test
	Chen (2010)2_WS	6-m walk test
	Oken (2006)_WS	¼-mile walk
	Tew (2017)_WS	Timed 4-m walk at usual pace
	Tiedemann (2013)_WS	Timed 4-m walk at fast pace
Upper body flexibility	Chen (2010)2_UFlex	Back-scratch test
	Noradechanunt (2017)_UFlex	Back-scratch test
	Tew (2017)_UFlex	Back-scratch test
	Vogler (2011)_UFlex	General scan
Bal: Balance; M: Yoga group with meditation; SSY: Short Silver Yoga; BC: Body composition; LFlex: Lower body flexibility; LST: Lower limb strength; UFlex: Upper body flexibility; WS: Walking speed
2. Physical function outcomes: Yoga vs active controls
Outcome	Study	Test/instrument
Balance	Gothe (2016)_Bal	One-leg-stand test Right
	Morris (2008)_Bal	Performance Oriented Mobility Assessment (POMA)
	Ni (2014) SBT_Bal	One-leg-stand test Right
	Ni (2014) TC_Bal	One-leg-stand test Right
	Oken (2006)_Bal	One-leg-stand test
	Saravanakumar (2014)_Bal	Berg Balance Scale (BBS)
Lower body flexibility	Gothe (2016)_LFlex	Chair sit-and-reach test right
	Noradechanunt (2017)_LFlex	Chair sit-and-reach test
	Oken (2006)_LFlex	Chair sit-and-reach test
Lower limb strength	Gothe (2016)_ST	Chair-stand test
	Noradechanunt (2017)_ST	Chair-stand test
	Oken (2006)_ST	Sit-to-stand test
Mobility	Gothe (2016)_Mob	8-foot up-and-go test
	Ni (2014) SBT_Mob	8-foot up-and-go test
	Ni (2014) TC_Mob	8-foot up-and-go test
	Noradechanunt (2017)_Mob	8-foot up-and-go test
Walking speed	Gothe (2016)_WS	Short Physical Performance Battery 4-meter walk
	Ni (2014) SBT_WS	Usual walking speed
	Ni (2014) TC_WS	Usual walking speed
	Oken (2006)_WS	¼-mile walk
Bal: balance; TC: Tai Chi; SBT: Standard balance training; LFlex: Lower body flexibility; LST: Lower limb strength; Mob: Mobility; WS: Walking speed
3. HRQoL variables: Yoga vs inactive controls
Outcome	Study	Test/instrument
Depression	Bethany (2005)_Dep	Beck Depression Inventory - II
	Bonura (2014)_Dep	Geriatric Depression Scale
	Chen (2009)_Dep	Taiwanese Depression Questionnaire
	Chen (2010)1_Dep	Taiwanese De- pression Questionnaire
	Noradechanunt (2017)_Dep	Epidemiological Studies Depression Scale (CES-D)
	Oken (2006)_Dep	Epidemiologic Studies Depression Scale (CESD-10)
	Wang (2010)_Dep	Epidemiological Studies Depression Scale (CES-D)
	Krishnamurthy (2007)2_Dep	Short version of the Geriatric Depression Scale
Fear of falls	Morris (2008)_FOF	Fear Efficacy Scale
	Nick, (2016)_FOF	Modified Falls Efficacy Scale (MFES)
	Tiedemann (2013)_FOF	Short Falls Efficacy Scale-International (Short FES-I)
Perceived mental health	Bonura (2014)_PMH	Lawton’s PGC Morale Scale
	Chen (2009)_PMH	Mental health component of SF-12 Healthy Survey, Chinese version
	Hariprasad (2013)_PMH	World Health Organization Quality of Life (WHOQOL-BREF)- mental health domain
	Marques (2017)_PMH	WHO-5 (Portuguese version)
	Noradechanunt (2017)_PMH	Mental Health Composite Summary score of the Short Form-36
	Oken (2006)_ PMH	Mental Health Composite Summary score of the Short Form-36
	Tew (2017)_PMH	Warwick- Edinburgh Mental Well-being Scale (WEMWBS)
	Vogler (2011)_ PMH	Mental Component Summary of the SF-12v2
	Wang (2010)_PMH	Philadelphia Geriatric Center Morale Scale- Revised (PGMS)
Perceived physical health	Chen (2009)_ PPH	Physical health component SF-12 Healthy Survey, Chinese version
	Hariprasad (2013)_PPH	World Health Organization Quality of Life (WHOQOL-BREF)- Physical health domain
	Noradechanunt (2017)_PPH	Physical Health Composite Summary score of the Short Form-36
	Oken (2006)_PPH	Physical Health Composite Summary score of the Short Form-36
	Vogler (2011)_PPH	Physical Component Summary of the SF-12v2
Sleep quality	Chen (2009)_ Sleep	Pittsburgh Sleep Quality Index (PSQI) PSQI total score
	Chen (2010)1_Sleep	Pittsburgh Sleep Quality Index (PSQI) PSQI total score
	Hariprasad (2013)_Sleep	Pittsburgh Sleep Quality Index (PSQI) PSQI total score
	Manjunath (2005) Ay_Sleep	Sleep rating questionnaire: Q2 (How many hours do you sleep each night?)
	Manjunath (2005) WL_Sleep	Sleep rating questionnaire: Q2 (How many hours do you sleep each night?)
Social health	Hariprasad (2013)_Soc	World Health Organization Quality of Life (WHOQOL-BREF)- social relationships domain
	Oken (2006)_ Soc	Social functioning from the Short Form-36
	Wang (2010)_Soc	UCLA Loneliness Scale
Vitality	Leininger, (2006)_Vit	Vitality scale of SF-36
	Noradechanunt (2017)_Vit	Vitality scale of SF-36
	Oken (2006)_ Vit	Vitality scale of SF-36
Dep: Depression; FOF: Fear of falls; PMH: Perceived mental health; PPH: Perceived physical health; Sleep: Sleep quality; Soc: Social health; Vit: Vitality; Ay: Ayurveda (herbal preparation); WL: Wait-list control
4. HRQoL variables: Yoga vs active controls
Outcome	Study	Test/instrument
Anxiety	Bethany (2005) CA_Anx	State scale of State-Trait Anxiety Inventory
	Bethany (2005) W_Anx	State scale of State-Trait Anxiety Inventory
	Bonura (2014)_Anx	State Anxiety Inventory
	Gothe, (2013)_Anx	State scales of State-Trait Anxiety Inventory
Depression	Bethany (2005) CA_Dep	Beck Depression Inventory - II
	Bethany (2005) W_Dep	Beck Depression Inventory - II
	Bonura (2014)_Dep	Geriatric Depression Scale
	Noradechanunt (2017)_Dep	Epidemiological Studies Depression Scale (CES-D)
	Oken (2006)_Dep	Epidemiologic Studies Depression Scale (CESD-10).
Per mental health	Bonura (2014)_PMH	Lawton’s PGC Morale Scale
	Noradechanunt (2017)_PMH	Mental Health Composite Summary score of the Short Form-36
	Oken (2006)_PMH	Mental Health Composite Summary score of the Short Form-36
Anx: Anxiety; CA: Chair aerobics; W: Walking programme; Dep: Depression; Per mental health/PMH: Perceived mental health
