# Supplementary material for: The effects of yoga compared to active and inactive controls on physical function and health related quality of life in older adults- systematic review and meta-analysis of randomised controlled trials
Source: Int J Behav Nutr Phys Act. 2019 Apr 5;16:33. doi: 10.1186/s12966-019-0789-2 (PMC6451238; doi:10.1186/s12966-019-0789-2)
Supplement: Supplementary file 10 — Frequency and duration of yoga sessions from studies included in the systematic review. This is a cross-tab of frequency and duration of yoga interventions from studies included in the meta-analysis. (XLSX 9 kb) [file 12966_2019_789_MOESM10_ESM.xlsx]

## Sheet: Sheet1
Additional file 10. Frequency and duration of yoga sessions from studies included in the systematic review
Number of class-based sessions per week	30 min	45 min	50 min	60 min	65 min	70 min	75 min	80 min	90 min	70 min/60 min*	Duration not provided	Grand Total
1 session per week		1							1		1	3
2 sessions per week	1			6				1	1			9
2-3 sessions weekly			1									1
3 sessions per week	1			1	1	1	1			1		6
6 sessions per week				1								1
7 sessions per week				1								1
10 sessions during a 12-week period							1					1
Grand Total	2	1	1	9	1	1	2	1	2	1	1	22
*This study had two yoga groups, one with duration of 70 mins and one for 60 mins
